# Supplementary material for: Diversity of Fungal Communities in Heshang Cave of Central China Revealed by Mycobiome-Sequencing
Source: Front Microbiol. 2018 Jul 16;9:1400. doi: 10.3389/fmicb.2018.01400 (PMC6054936; doi:10.3389/fmicb.2018.01400)
Supplement: Supplementary file 3 [file Table_3.xlsx]

## Sheet: Sheet1
			Supplementary Table
			Diversity of fungal communities in Heshang Cave of central China revealed by mycobiome-sequencing
			Baiying Man1,2, Hongmei Wang1,3 *, Yuan Yun1, Xing Xiang1, Ruicheng Wang1, Yong Duan1 and Xiaoyu Cheng1
						1 State Key Laboratory of Biogeology and Environmental Geology, China University of Geosciences, Wuhan, P R China
						2 College of life science, Shangrao Normal University, Shangrao, P R China
						3 Laboratory of Basin Hydrology and Wetland Eco-restoration, China University of Geosciences, Wuhan, P R China
						* Corresponding author. E-mail: hmwang@cug.edu.cn or wanghmei04@163.com
Supplementary Table 3. The taxonomy information of mycobiomes at the genus level of the fifteen samples in Heshang Cave, central China. 579 representative OTUs in total of 2179 OTUs are presented.
ID	Representa-tive OTUs	Phylum	Total OTUs	Relative Abundance	No of Reads	Class	No of OTUs	Relative Abundance	No of Reads	Order	No of OTUs	Relative Abundance	No of Reads	Family	No of OTUs	Relative Abundance	No of Reads	Genus	No of OTUs	Relative Abundance	No of Reads
1	OTU_15	No blast hit	145	0.0235	18676	/	/	/	/	/	/	/	/	/	/	/	/	/	/	/	/
2	OTU_460	p__unidentified	353	0.0642796	51006	/	/	/	/	/	/	/	/	/	/	/	/	/	/	/	/
3	OTU_913	p__Zygomycota	54	0.0802	63647	c__Incertae sedis	54	0.0802103	63647	o__Mucorales	14	0.0207044	16429	f__Umbelopsidaceae	1	2.89854e-05	23	g__Umbelopsis	1	2.89854e-05	23
4	OTU_27													f__Syncephalastraceae	1	0.0086175	6838	g__Circinella	1	0.0086175	6838
5	OTU_708													f__Rhizopodaceae	1	3.15059e-05	25	g__Rhizopus	1	3.15059e-05	25
6	OTU_1271													f__Mucoraceae	9	0.00947698	7520	g__Pirella	1	2.89854e-05	23
7	OTU_602																	g__Mucor	8	0.00944799	7497
8	OTU_50													f__Cunninghamellaceae	2	0.00254946	2023	g__Cunninghamella	1	0.00254442	2019
9	OTU_1675																	g__Absidia	1	5.04095e-06	4
10	OTU_1458									o__Mortierellales	37	0.059434	47161	f__unidentified	2	1.26024e-05	10	g__unidentified	2	1.26024e-05	10
11	OTU_572													f__Mortierellaceae	35	0.0594214	47151	g__unidentified	1	0.00021172	168
12	OTU_1689																	g__Mortierella	34	0.0592097	46983
13	OTU_2176									o__Kickxellales	1	3.78071e-06	3	f__Kickxellaceae	1	3.78071e-06	3	g__Ramicandelaber	1	3.78071e-06	3
14	OTU_766									o__Entomophthorales	1	2.6465e-05	21	f__Entomophthoraceae	1	2.6465e-05	21	g__unidentified	1	2.6465e-05	21
15	OTU_985									o__Basidiobolales	1	4.15878e-05	33	f__Basidiobolaceae	1	4.15878e-05	33	g__Basidiobolus	1	4.15878e-05	33
16	OTU_261	p__Rozellomycota	15	0.000889727	706	c__unidentified	15	0.000889727	706	o__unidentified	15	0.000889727	706	f__unidentified	15	0.000889727	706	g__unidentified	15	0.000889727	706
17	OTU_718	p__Glomeromycota	11	0.000627598	498	c__unidentified	4	7.56142e-05	60	o__unidentified	4	7.56142e-05	60	f__unidentified	4	7.56142e-05	60	g__unidentified	4	7.56142e-05	60
18	OTU_134					c__Glomeromycetes	7	0.000551983	438	o__unidentified	2	0.000514176	408	f__unidentified	2	0.000514176	408	g__unidentified	2	0.000514176	408
19	OTU_1503									o__Glomerales	3	2.52047e-05	20	f__unidentified	1	1.00819e-05	8	g__unidentified	1	1.00819e-05	8
20	OTU_1522													f__Glomeraceae	1	8.82165e-06	7	g__Rhizophagus	1	8.82165e-06	7
21	OTU_1822													f__Glomeraceae	1	6.30118e-06	5	g__Glomus	1	6.30118e-06	5
22	OTU_1940									o__Diversisporales	1	3.78071e-06	3	f__Acaulosporaceae	1	3.78071e-06	3	g__Acaulospora	1	3.78071e-06	3
23	OTU_1372									o__Archaeosporales	1	8.82165e-06	7	f__Ambisporaceae	1	8.82165e-06	7	g__Ambispora	1	8.82165e-06	7
24	OTU_1232	p__Chytridiomycota	32	0.00136232	1081	c__unidentified	18	0.00037555	298	o__unidentified	18	0.00037555	298	f__unidentified	18	0.00037555	298	g__unidentified	18	0.00037555	298
25	OTU_1533					c__Chytridiomycetes	14	0.000986765	783	o__unidentified	1	5.04095e-06	4	f__unidentified	1	5.04095e-06	4	g__unidentified	1	5.04095e-06	4
26	OTU_1435									o__Spizellomycetales	1	8.82165e-06	7	f__unidentified	1	8.82165e-06	7	g__unidentified	1	8.82165e-06	7
27	OTU_1621									o__Rhizophlyctidales	5	3.65469e-05	29	f__Rhizophlyctidaceae	5	3.65469e-05	29	g__Rhizophlyctis	5	3.65469e-05	29
28	OTU_465									o__Olpidiales	2	0.000112161	89	f__Olpidiaceae	2	0.000112161	89	g__Olpidium	2	0.000112161	89
29	OTU_1712									o__Chytridiales	5	0.000824195	654	f__unidentified	1	5.04095e-06	4	g__unidentified	1	5.04095e-06	4
30	OTU_1572													f__Synchytriaceae	2	9.82984e-05	78	g__Synchytrium	2	9.82984e-05	78
31	OTU_1217													f__Endochytriaceae	1	1.26024e-05	10	g__Endochytrium	1	1.26024e-05	10
32	OTU_111													f__Chytridiaceae	1	0.000708253	562	g__unidentified	1	0.000708253	562
33	OTU_391	p__Basidiomycota	653	0.106634	84614	c__unidentified	17	0.00207561	1647	o__unidentified	17	0.00207561	1647	f__unidentified	17	0.00207561	1647	g__unidentified	17	0.00207561	1647
34	OTU_83					c__Tritirachiomycetes	1	0.000925013	734	o__Incertae sedis	1	0.000925013	734	f__Incertae sedis	1	0.000925013	734	g__Paratritirachium	1	0.000925013	734
35	OTU_45					c__Tremellomycetes	42	0.0111959	8884	o__Trichosporonales	5	0.00316445	2511	f__Trichosporonaceae	5	0.00316445	2511	g__Trichosporon	4	0.00315815	2506
36	OTU_1659																	g__Asterotremella	1	6.30118e-06	5
37	OTU_1751									o__Tremellales	23	0.00117832	935	f__unidentified	1	2.1424e-05	17	g__unidentified	1	2.1424e-05	17
38	OTU_1188													f__Incertae sedis	22	0.0011569	918	g__unidentified	2	2.01638e-05	16
39	OTU_802																	g__Hannaella	1	5.16697e-05	41
40	OTU_1003																	g__Dioszegia	4	5.79709e-05	46
41	OTU_980																	g__Derxomyces	3	4.03276e-05	32
42	OTU_942																	g__Cryptococcus	11	0.000967861	768
43	OTU_1336																	g__Bulleromyces	1	1.89035e-05	15
44	OTU_984									o__Filobasidiales	6	0.00391933	3110	f__unidentified	1	2.6465e-05	21	g__unidentified	1	2.6465e-05	21
45	OTU_1498													f__Filobasidiaceae	5	0.00389287	3089	g__Cryptococcus	5	0.00389287	3089
46	OTU_374									o__Cystofilobasidiales	8	0.00293383	2328	f__unidentified	2	9.45177e-05	75	g__unidentified	2	9.45177e-05	75
47	OTU_479													f__Incertae sedis	1	0.00010838	86	g__Mrakiella	1	0.00010838	86
48	OTU_1580													f__Cystofilobasidiaceae	5	0.00273093	2167	g__Udeniomyces	1	1.38626e-05	11
49	OTU_711																	g__Mrakia	1	5.41902e-05	43
50	OTU_21																	g__Guehomyces	3	0.00266288	2113
51	OTU_1152					c__Pucciniomycetes	2	3.27661e-05	26	o__Septobasidiales	1	2.89854e-05	23	f__Septobasidiaceae	1	2.89854e-05	23	g__unidentified	1	2.89854e-05	23
52	OTU_1716									o__Pucciniales	1	3.78071e-06	3	f__Pileolariaceae	1	3.78071e-06	3	g__Uromycladium	1	3.78071e-06	3
53	OTU_2154					c__Microbotryomycetes	19	0.00113043	897	o__unidentified	1	7.56142e-06	6	f__unidentified	1	7.56142e-06	6	g__unidentified	1	7.56142e-06	6
54	OTU_603									o__Sporidiobolales	17	0.00109641	870	g__unidentified	6	0.0001046	83	g__unidentified	6	0.0001046	83
55	OTU_424													f__Incertae sedis	11	0.000991806	787	g__unidentified	4	0.000131065	104
56	OTU_2094																	g__Sporobolomyces	2	2.77252e-05	22
57	OTU_1260																	g__Rhodotorula	3	0.000821674	652
58	OTU_1135																	g__Rhodosporidium	1	1.13421e-05	9
59	OTU_822									o__Microbotryales	1	2.6465e-05	21	f__Microbotryaceae	1	2.6465e-05	21	g__Sphacelotheca	1	2.6465e-05	21
60	OTU_1091					c__Incertae sedis	3	0.00010838	86	o__Malasseziales	2	3.78071e-05	30	f__unidentified	1	1.26024e-05	10	g__unidentified	1	2.52047e-05	10
61	OTU_954													f__Incertae sedis	1	2.52047e-05	20	g__Malassezia	1	2.52047e-05	20
62	OTU_578									o__Incertae sedis	1	7.05732e-05	56	f__Incertae sedis	1	7.05732e-05	56	g__Punctulariopsis	1	7.05732e-05	56
63	OTU_2051					c__Exobasidiomycetes	2	2.1424e-05	17	o__Incertae sedis	2	2.1424e-05	17	f__Incertae sedis	2	2.1424e-05	17	g__Tilletiopsis	2	2.1424e-05	17
64	OTU_1983					c__Agaricostilbomycetes	3	2.39445e-05	19	o__Agaricostilbales	3	2.39445e-05	19	f__Kondoaceae	3	2.39445e-05	19	g__Kondoa	3	2.39445e-05	19
65	OTU_435					c__Agaricomycetes	564	0.0911201	72304	o__unidentified	17	0.00594705	4719	f__unidentified	17	0.00594705	4719	g__unidentified	17	0.00594705	4719
66	OTU_182									o__Trechisporales	44	0.00402519	3194	f__unidentified	21	0.00148834	1181	g__unidentified	21	0.00148834	1181
67	OTU_412													f__Hydnodontaceae	23	0.00253686	2013	g__Trechispora	19	0.00218399	1733
68	OTU_762																	g__Sistotremastrum	2	5.29299e-05	42
69	OTU_362																	g__Brevicellicium	2	0.000299936	238
70	OTU_1176									o__Thelephorales	10	0.000177693	141	f__Thelephoraceae	10	0.000177693	141	g__unidentified	6	7.43539e-05	59
71	OTU_556																	g__Tomentella	3	9.19972e-05	73
72	OTU_2026																	g__Odontia	1	1.13421e-05	9
73	OTU_1475									o__Sebacinales	10	0.000123503	98	f__Sebacinales Group B	3	1.89035e-05	15	g__unidentified	3	1.89035e-05	15
74	OTU_935													f__Sebacinaceae	7	0.0001046	83	g__unidentified	4	7.30937e-05	58
75	OTU_1709																	g__Sebacina	3	3.15059e-05	25
76	OTU_276									o__Russulales	20	0.00575676	4568	f__unidentified	2	0.000885946	703	g__unidentified	2	0.000885946	703
77	OTU_618													f__Stereaceae	2	0.000133585	106	g__Stereum	1	0.000131065	104
78	OTU_1959																	g__Gloeocystidiellum	1	2.52047e-06	2
79	OTU_212													f__Stephanosporaceae	3	0.000384372	305	g__unidentified	2	0.000335223	266
80	OTU_635																	g__Cristinia	1	4.91492e-05	39
81	OTU_1710													f__Russulaceae	3	2.26843e-05	18	g__Russula	1	8.82165e-06	7
82	OTU_1839																	g__Russula	1	2.52047e-06	2
83	OTU_1233																	g__Multifurca	1	1.13421e-05	9
84	OTU_198													f__Peniophoraceae	6	0.00383868	3046	g__Peniophora	5	0.00378575	3004
85	OTU_640																	g__Entomocorticium	1	5.29299e-05	42
86	OTU_539													f__Lachnocladiaceae	1	9.19972e-05	73	g__Asterostroma	1	9.19972e-05	73
87	OTU_508													f__Hericiaceae	1	5.29299e-05	42	g__Hericium	1	5.29299e-05	42
88	OTU_350													f__Bondarzewiaceae	1	0.000341524	271	g__Wrightoporia	1	0.000341524	271
89	OTU_1788													f__Auriscalpiaceae	1	5.04095e-06	4	g__Clavicorona	1	5.04095e-06	4
90	OTU_768									o__Polyporales	186	0.0340226	26997	f__Xenasmataceae	4	0.000204158	162	g__Xenasmatella	3	3.40264e-05	27
91	OTU_421																	g__Xenasma	1	0.000170132	135
92	OTU_306													f__unidentified	36	0.00922115	7317	g__unidentified	36	0.00922115	7317
93	OTU_229													f__Polyporaceae	41	0.00965971	7665	g__unidentified	4	0.000278512	221
94	OTU_1185																	g__Tyromyces	2	2.39445e-05	19
95	OTU_798																	g__Truncospora	1	3.27661e-05	26
96	OTU_270																	g__Trametes	4	0.00400503	3178
97	OTU_76																	g__Tinctoporellus	1	0.00129174	1025
98	OTU_422																	g__Skeletocutis	6	0.000568367	451
99	OTU_1203																	g__Sarcoporia	1	8.82165e-06	7
100	OTU_1281																	g__Ryvardenia	1	8.82165e-06	7
101	OTU_1167																	g__Polyporus	3	0.000301196	239
102	OTU_218																	g__Perenniporia	3	0.00104978	833
103	OTU_1343																	g__Panus	1	7.56142e-06	6
104	OTU_125																	g__Nigroporus	1	0.000593571	471
105	OTU_485																	g__Microporus	1	8.44358e-05	67
106	OTU_562																	g__Lopharia	3	0.000209199	166
107	OTU_1037																	g__Lentinus	1	3.02457e-05	24
108	OTU_185																	g__Hexagonia	1	0.000366729	291
109	OTU_999																	g__Hapalopilus	1	3.40264e-05	27
110	OTU_285																	g__Datronia	3	0.000301196	239
111	OTU_471																	g__Coriolopsis	2	0.000185255	147
112	OTU_208																	g__Cinereomyces	1	0.000278512	221
113	OTU_592													f__Phanerochaetaceae	35	0.00165721	1315	g__Rhizochaete	3	0.000103339	82
114	OTU_454																	g__Phlebiopsis	5	0.000545682	433
115	OTU_1140																	g__Phanerochaete	9	0.000240705	191
116	OTU_947																	g__Meruliopsis	1	3.02457e-05	24
117	OTU_740																	g__Hyphodermella	3	0.000311278	247
118	OTU_1017																	g__Ceriporiopsis	3	7.05732e-05	56
119	OTU_1448																	g__Ceriporia	7	0.000141146	112
120	OTU_1853																	g__Byssomerulius	2	8.82165e-06	7
121	OTU_541																	g__Antrodiella	2	0.000205419	163
122	OTU_1500													f__Meruliaceae	48	0.00783867	6220	g__Steccherinum	10	0.0011758	933
123	OTU_477																	g__Scopuloides	1	0.000122243	97
124	OTU_147																	g__Podoscypha	1	0.000645241	512
125	OTU_401																	g__Phlebia	17	0.00460616	3655
126	OTU_1469																	g__Mycoacia	2	1.00819e-05	8
127	OTU_1490																	g__Junghuhnia	5	0.00026591	211
128	OTU_773																	g__Hyphoderma	10	0.000409577	325
129	OTU_414																	g__Gloeoporus	1	0.000143667	114
130	OTU_201																	g__Bjerkandera	1	0.000459986	365
131	OTU_381													f__Meripilaceae	2	0.000109641	87	g__unidentified	1	0.0001046	83
132	OTU_1992																	g__Rigidoporus	1	5.04095e-06	4
133	OTU_501													f__Incertae sedis	2	6.9313e-05	55	g__Phlebiella	2	6.9313e-05	55
134	OTU_66													f__Ganodermataceae	4	0.00419029	3325	g__unidentified	1	0.00176559	1401
135	OTU_1473																	g__Ganoderma	3	0.00242469	1924
136	OTU_1202													f__Fomitopsidaceae	14	0.00107246	851	g__Postia	3	0.000132325	105
137	OTU_804																	g__Pilatoporus	1	0.000100819	80
138	OTU_1523																	g__Fomitopsis	2	3.65469e-05	29
139	OTU_2007																	g__Fibroporia	1	3.78071e-06	3
140	OTU_1563																	g__Daedalea	1	5.04095e-06	4
141	OTU_127																	g__Dacryobolus	3	0.000704472	559
142	OTU_2088																	g__Auriporia	1	3.78071e-06	3
143	OTU_1322																	g__Antrodia	2	8.56961e-05	68
144	OTU_636									o__Phallales	5	0.00032262	256	f__Phallaceae	5	0.00032262	256	g__Phallus	4	9.45177e-05	75
145	OTU_298																	g__Dictyophora	1	0.000228103	181
146	OTU_683									o__Incertae sedis	4	0.000178954	142	f__Incertae sedis	4	0.000178954	142	g__Resinicium	1	6.4272e-05	51
147	OTU_567																	g__Peniophorella	1	8.69563e-05	69
148	OTU_1165																	g__Oxyporus	1	1.76433e-05	14
149	OTU_1497																	g__Dictyonema	1	1.00819e-05	8
150	OTU_1008									o__Hysterangiales	1	1.38626e-05	11	f__unidentified	1	1.38626e-05	11	g__unidentified	1	1.38626e-05	11
151	OTU_117									o__Hymenochaetales	30	0.00433773	3442	f__unidentified	1	0.00182104	1445	g__unidentified	1	0.00182104	1445
152	OTU_1005													f__Schizoporaceae	13	0.00197227	1565	g__Xylodon	3	0.000197857	157
153	OTU_897																	g__unidentified	1	2.77252e-05	22
154	OTU_1534																	g__Schizopora	3	0.00103969	825
155	OTU_960																	g__Hyphodontia	6	0.000706993	561
156	OTU_555													f__Incertae sedis	1	5.16697e-05	41	g__Physodontia	1	5.16697e-05	41
157	OTU_657													f__Hymenochaetaceae	15	0.000492752	391	g__unidentified	1	6.4272e-05	51
158	OTU_1812																	g__Tubulicrinis	1	7.56142e-06	6
159	OTU_633																	g__Phellinus	2	4.53685e-05	36
160	OTU_1991																	g__Inonotus	4	0.000137366	109
161	OTU_926																	g__Hymenochaete	4	0.0001046	83
162	OTU_813																	g__Fuscoporia	1	5.54504e-05	44
163	OTU_687																	g__Fulvifomes	1	4.91492e-05	39
164	OTU_1296																	g__Fomitiporella	1	2.89854e-05	23
165	OTU_559									o__Gloeophyllales	1	5.54504e-05	44	f__Gloeophyllaceae	1	5.54504e-05	44	g__Gloeophyllum	1	5.54504e-05	44
166	OTU_758									o__Geastrales	7	0.0182999	14521	f__Geastraceae	7	0.0182999	14521	g__Geastrum	7	0.0182999	14521
167	OTU_645									o__Corticiales	13	0.000712033	565	f__unidentified	2	7.05732e-05	56	g__unidentified	2	7.05732e-05	56
168	OTU_1561													f__Corticiaceae	11	0.00064146	509	g__Waitea	1	1.38626e-05	11
169	OTU_1771																	g__Vuilleminia	1	5.04095e-06	4
170	OTU_300																	g__unidentified	3	0.000293635	233
171	OTU_1118																	g__Marchandiobasidium	1	1.13421e-05	9
172	OTU_990																	g__Corticium	5	0.00031758	252
173	OTU_1441									o__Cantharellales	18	0.00085318	677	f__unidentified	1	8.82165e-06	7	g__unidentified	1	8.82165e-06	7
174	OTU_194													f__Incertae sedis	2	0.000548203	435	g__Minimedusa	1	0.000519217	412
175	OTU_1133																	g__Burgella	1	2.89854e-05	23
176	OTU_271													f__Hydnaceae	2	0.000170132	135	g__unidentified	1	0.000165091	131
177	OTU_1807																	g__Sistotrema	1	5.04095e-06	4
178	OTU_1347													f__Clavulinaceae	3	4.03276e-05	32	g__unidentified	2	1.76433e-05	14
179	OTU_840																	g__Clavulina	1	2.26843e-05	18
180	OTU_1616													f__Ceratobasidiaceae	7	4.7889e-05	38	g__unidentified	2	1.38626e-05	11
181	OTU_1965																	g__Thanatephorus	1	3.78071e-06	3
182	OTU_1344																	g__Rhizoctonia	1	1.13421e-05	9
183	OTU_1292																	g__Ceratobasidium	3	1.89035e-05	15
184	OTU_1132													f__Cantharellaceae	2	3.15059e-05	25	g__Cantharellus	2	3.15059e-05	25
185	OTU_1364													f__Botryobasidiaceae	1	6.30118e-06	5	g__Botryobasidium	1	6.30118e-06	5
186	OTU_888									o__Boletales	59	0.00412853	3276	f__Tapinellaceae	2	0.000123503	98	g__Tapinella	1	2.1424e-05	17
187	OTU_392																	g__Pseudomerulius	1	0.000102079	81
188	OTU_443													f__Suillaceae	1	8.06551e-05	64	g__Suillus	1	8.06551e-05	64
189	OTU_1168													f__Sclerodermataceae	47	0.00263011	2087	g__Scleroderma	47	0.00263011	2087
190	OTU_92													f__Paxillaceae	4	0.00118462	940	g__Melanogaster	3	0.0011758	933
191	OTU_1342																	g__Gyrodon	1	8.82165e-06	7
192	OTU_777													f__Melanogastraceae	1	3.15059e-05	25	g__unidentified	1	3.15059e-05	25
193	OTU_908													f__Coniophoraceae	1	2.52047e-05	20	g__Coniophora	1	2.52047e-05	20
194	OTU_1115													f__Boletaceae	3	5.29299e-05	42	g__unidentified	1	1.63831e-05	13
195	OTU_1139																	g__Tylopilus	1	1.63831e-05	13
196	OTU_1030																	g__Boletus	1	2.01638e-05	16
197	OTU_107									o__Auriculariales	16	0.0026906	2135	f__unidentified	10	0.00167233	1327	g__unidentified	10	0.00167233	1327
198	OTU_366													f__Incertae sedis	6	0.00101827	808	g__unidentified	1	0.000136106	108
199	OTU_199																	g__Heterochaete	1	0.000620036	492
200	OTU_1208																	g__Exidiopsis	1	1.00819e-05	8
201	OTU_792																	g__Exidia	3	0.000206679	164
202	OTU_902																	g__Auricularia	1	4.53685e-05	36
203	OTU_1936									o__Atheliales	3	1.63831e-05	13	f__Atheliaceae	3	1.63831e-05	13	g__unidentified	1	2.52047e-06	2
204	OTU_2140																	g__Piloderma	1	7.56142e-06	6
205	OTU_1540																	g__Amphinema	1	6.30118e-06	5
206	OTU_517									o__Agaricales	120	0.00945807	7505	f__unidentified	9	0.000862002	684	g__unidentified	9	0.000862002	684
207	OTU_1437													f__Typhulaceae	1	1.13421e-05	9	g__Typhula	1	1.13421e-05	9
208	OTU_2064													f__Tricholomataceae	1	5.04095e-06	4	g__Resupinatus	1	5.04095e-06	4
209	OTU_782													f__Strophariaceae	4	7.93949e-05	63	g__Psilocybe	2	3.90673e-05	31
210	OTU_675																	g__Hypholoma	1	3.52866e-05	28
211	OTU_1605																	g__Deconica	1	5.04095e-06	4
212	OTU_118													f__Schizophyllaceae	1	0.000715814	568	g__Schizophyllum	1	0.000715814	568
213	OTU_2157													f__Pterulaceae	1	2.52047e-06	2	g__Aphanobasidium	1	2.52047e-06	2
214	OTU_1551													f__Psathyrellaceae	15	0.00112917	896	g__unidentified	1	6.30118e-06	5
215	OTU_716																	g__Psathyrella	3	0.000725896	576
216	OTU_1096																	g__Parasola	1	1.38626e-05	11
217	OTU_1025																	g__Coprinopsis	10	0.000383112	304
218	OTU_2142													f__Porotheleaceae	1	3.78071e-06	3	g__Porotheleum	1	3.78071e-06	3
219	OTU_893													f__Pluteaceae	4	9.45177e-05	75	g__Volvariella	2	2.52047e-05	20
220	OTU_736																	g__Pluteus	2	6.9313e-05	55
221	OTU_1339													f__Pleurotaceae	1	1.00819e-05	8	g__unidentified	1	1.00819e-05	8
222	OTU_2161													f__Physalacriaceae	3	0.00176181	1398	g__unidentified	1	3.78071e-06	3
223	OTU_67																	g__Flammulina	1	0.0016862	1338
224	OTU_627																	g__Armillaria	1	7.18335e-05	57
225	OTU_775													f__Niaceae	1	3.27661e-05	26	g__Lachnella	1	3.27661e-05	26
226	OTU_2052													f__Mycenaceae	4	0.000299936	238	g__unidentified	1	3.78071e-06	3
227	OTU_252																	g__Mycena	1	0.000186515	148
228	OTU_724																	g__Hemimycena	2	0.000109641	87
229	OTU_1690													f__Marasmiaceae	8	0.000126024	100	g__Trogia	1	6.30118e-06	5
230	OTU_1416																	g__Rectipilus	1	8.82165e-06	7
231	OTU_1834																	g__Marasmius	2	2.01638e-05	16
232	OTU_1968																	g__Marasmiellus	3	8.31756e-05	66
233	OTU_1512																	g__Gymnopus	1	7.56142e-06	6
234	OTU_955													f__Lyophyllaceae	4	6.55323e-05	52	g__Termitomyces	1	3.65469e-05	29
235	OTU_1827																	g__Tephrocybe	1	8.82165e-06	7
236	OTU_1275																	g__Lyophyllum	1	1.76433e-05	14
237	OTU_2132																	g__unidentified	1	2.52047e-06	2
238	OTU_1531													f__Inocybaceae	11	0.000313799	249	g__unidentified	1	8.82165e-06	7
239	OTU_1504																	g__Simocybe	2	1.38626e-05	11
240	OTU_399																	g__Inocybe	2	0.000109641	87
241	OTU_1476																	g__Crepidotus	6	0.000181474	144
242	OTU_1920													f__Hygrophoraceae	1	2.52047e-06	2	g__Hygrocybe	1	2.52047e-06	2
243	OTU_1695													f__Entolomataceae	17	0.00326275	2589	g__Rhodocybe	1	7.56142e-06	6
244	OTU_857																	g__Entoloma	6	0.00283931	2253
245	OTU_287																	g__Entocybe	1	0.000191556	152
246	OTU_1057																	g__Clitopilus	9	0.000224322	178
247	OTU_1624													f__Cortinariaceae	12	0.000148708	118	g__unidentified	2	1.76433e-05	14
248	OTU_819																	g__Cortinarius	10	0.000131065	104
249	OTU_1818													f__Clavariaceae	1	2.52047e-06	2	g__unidentified	1	2.52047e-06	2
250	OTU_1411													f__Bolbitiaceae	6	0.000250787	199	g__Conocybe	4	0.000231883	184
251	OTU_1094																	g__Bolbitius	2	1.89035e-05	15
252	OTU_807													f__Amanitaceae	1	2.6465e-05	21	g__Amanita	1	2.6465e-05	21
253	OTU_946													f__Agaricaceae	13	0.000250787	199	g__unidentified	4	0.000151228	120
254	OTU_1227																	g__Melanophyllum	1	1.51228e-05	12
255	OTU_1286																	g__Lycoperdon	2	2.52047e-05	20
256	OTU_1895																	g__Lycogalopsis	1	8.82165e-06	7
257	OTU_2019																	g__Leucoagaricus	1	2.52047e-06	2
258	OTU_1383																	g__Arachnion	1	8.82165e-06	7
259	OTU_1334																	g__Agaricus	3	3.90673e-05	31
260	OTU_846	p__Ascomycota	916	0.722461	573274	c__unidentified	87	0.107883	85605	o__unidentified	87	0.107883	85605	f__unidentified	87	0.107883	85605	g__unidentified	87	0.107883	85605
261	OTU_859					c__Taphrinomycetes	4	3.65469e-05	29	o__Taphrinales	4	3.65469e-05	29	f__Taphrinaceae	3	2.77252e-05	22	g__Taphrina	2	2.52047e-05	20
262	OTU_1845																	g__Lalaria	1	2.52047e-06	2
263	OTU_1317													f__Protomycetaceae	1	8.82165e-06	7	g__Saitoella	1	8.82165e-06	7
264	OTU_586					c__Sordariomycetes	391	0.234137	185788	o__Xylariales	64	0.00847257	6723	f__Xylariaceae	41	0.00313799	2490	g__Xylaria	17	0.00187145	1485
265	OTU_641																	g__Virgaria	2	6.80528e-05	54
266	OTU_1256																	g__unidentified	11	0.000604913	480
267	OTU_1230																	g__Thuemenella	1	1.38626e-05	11
268	OTU_1285																	g__Rosellinia	1	1.76433e-05	14
269	OTU_1454																	g__Nodulisporium	1	7.56142e-06	6
270	OTU_380																	g__Nemania	2	0.000141146	112
271	OTU_1582																	g__Lopadostoma	1	1.13421e-05	9
272	OTU_258																	g__Hypoxylon	3	0.000337743	268
273	OTU_534																	g__Geniculisynnema	1	5.67106e-05	45
274	OTU_1772																	g__Calceomyces	1	0.000439822	6
275	OTU_379													f__unidentified	4	0.000439822	349	g__unidentified	4	0.000439822	349
276	OTU_1069													f__Incertae sedis	6	0.00104222	827	g__unidentified	1	1.26024e-05	10
277	OTU_160																	g__Monographella	2	0.00090485	718
278	OTU_997																	g__Microdochium	2	0.000120983	96
279	OTU_1763																	g__Dinemasporium	1	3.78071e-06	3
280	OTU_248													f__Hyponectriaceae	2	0.000218021	173	g__unidentified	1	0.000177693	141
281	OTU_909																	g__Beltraniella	1	4.03276e-05	32
282	OTU_1299													f__Graphostromataceae	1	1.51228e-05	12	g__Graphostroma	1	1.51228e-05	12
283	OTU_149													f__Diatrypaceae	5	0.00105608	838	g__unidentified	2	0.000814113	646
284	OTU_930																	g__Eutypella	3	0.000241965	192
285	OTU_150													f__Amphisphaeriaceae	5	0.00256332	2034	g__unidentified	2	0.00037555	298
286	OTU_105																	g__Pestalotiopsis	2	0.00218147	1731
287	OTU_1507																	g__Monochaetia	1	6.30118e-06	5
288	OTU_1809									o__unidentified	36	0.020436	16216	f__unidentified	36	0.020436	16216	g__unidentified	36	0.020436	16216
289	OTU_104									o__Sordariales	52	0.0847585	67256	f__unidentified	14	0.00125267	994	g__unidentified	14	0.00125267	994
290	OTU_1661													f__Sordariaceae	2	0.000120983	96	g__Sordaria	1	1.76433e-05	14
291	OTU_474																	g__Neurospora	1	0.000103339	82
292	OTU_1398													f__Lasiosphaeriaceae	22	0.00167233	1327	g__Zygopleurage	1	6.30118e-06	5
293	OTU_568																	g__unidentified	11	0.000548203	435
294	OTU_295																	g__Podospora	5	0.000656583	521
295	OTU_2173																	g__Fimetariella	1	6.30118e-06	5
296	OTU_240																	g__Cladorrhinum	1	0.000185255	147
297	OTU_385																	g__Cercophora	2	0.000252047	200
298	OTU_1215																	g__Apodus	1	1.76433e-05	14
299	OTU_370													f__Chaetomiaceae	14	0.0817125	64839	g__unidentified	4	0.00661876	5252
300	OTU_416																	g__Thielavia	1	8.19154e-05	65
301	OTU_1979																	g__Humicola	3	0.00613483	4868
302	OTU_1918																	g__Chaetomium	4	0.0688354	54621
303	OTU_692																	g__Chaetomidium	2	4.15878e-05	33
304	OTU_953									o__Microascales	23	0.0054354	4313	f__unidentified	3	7.05732e-05	56	g__unidentified	3	7.05732e-05	56
305	OTU_68													f__Microascaceae	14	0.00388279	3081	g__unidentified	5	0.00370762	2942
306	OTU_780																	g__Scopulariopsis	1	3.15059e-05	25
307	OTU_1468																	g__Scedosporium	2	1.76433e-05	14
308	OTU_597																	g__Pseudallescheria	2	5.04095e-05	40
309	OTU_1824																	g__Petriella	1	1.00819e-05	8
310	OTU_1702																	g__Parascedosporium	1	3.78071e-06	3
311	OTU_1087																	g__Microascus	1	2.1424e-05	17
312	OTU_712																	g__Kernia	1	4.03276e-05	32
313	OTU_97													f__Halosphaeriaceae	5	0.00147826	1173	g__unidentified	3	0.00133207	1057
314	OTU_282																	g__Cirrenalia	2	0.000146187	116
315	OTU_1741													f__Ceratocystidaceae	1	3.78071e-06	3	g__Thielaviopsis	1	3.78071e-06	3
316	OTU_1434									o__Melanosporales	1	6.30118e-06	5	f__Ceratostomataceae	1	6.30118e-06	5	g__Sphaerodes	1	6.30118e-06	5
317	OTU_957									o__Lulworthiales	20	0.00314303	2494	f__Lulworthiaceae	1	1.76433e-05	14	g__Lulwoana	1	1.76433e-05	14
318	OTU_863													f__unidentified	2	3.02457e-05	24	g__unidentified	2	3.02457e-05	24
319	OTU_1015													f__Plectosphaerellaceae	3	9.45177e-05	75	g__Verticillium	1	1.89035e-05	15
320	OTU_1325																	g__unidentified	1	8.82165e-06	7
321	OTU_977																	g__Gibellulopsis	1	6.67925e-05	53
322	OTU_1989													f__Magnaporthaceae	5	6.55323e-05	52	g__unidentified	2	4.03276e-05	32
323	OTU_1350																	g__Pyricularia	1	1.13421e-05	9
324	OTU_1799																	g__Magnaporthe	1	3.78071e-06	3
325	OTU_1219																	g__Gaeumannomyces	1	1.00819e-05	8
326	OTU_1467													f__Incertae sedis	4	0.000201638	160	g__Xylomelasma	1	8.82165e-06	7
327	OTU_806																	g__Pleurotheciella	1	2.6465e-05	21
328	OTU_452																	g__Myrmecridium	2	0.000166351	132
329	OTU_164													f__Glomerellaceae	3	0.00256206	2033	g__unidentified	1	0.000369249	293
330	OTU_58																	g__Glomerella	1	0.00212602	1687
331	OTU_478																	g__Colletotrichum	1	6.67925e-05	53
332	OTU_341													f__Apiosporaceae	2	0.000171392	136	g__Arthrinium	2	0.000171392	136
333	OTU_1420									o__Hypocreales	159	0.110525	87702	f__unidentified	31	0.051928	41205	g__unidentified	31	0.051928	41205
334	OTU_293													f__Ophiocordycipitaceae	5	0.00219029	1738	g__Purpureocillium	1	0.000137366	109
335	OTU_684																	g__Ophiocordyceps	2	6.80528e-05	54
336	OTU_1607																	g__Haptocillium	2	0.00198487	1575
337	OTU_2101													f__Nectriaceae	36	0.0386779	30691	g__Volutella	1	2.52047e-06	2
338	OTU_7																	g__unidentified	15	0.0326137	25879
339	OTU_428																	g__Nectria	1	9.0737e-05	72
340	OTU_786																	g__Macroconia	1	3.52866e-05	28
341	OTU_710																	g__Fusidium	2	4.03276e-05	32
342	OTU_576																	g__Fusicolla	2	0.00118462	940
343	OTU_243																	g__Fusarium	7	0.00324133	2572
344	OTU_141																	g__Cylindrocarpon	3	0.000874604	694
345	OTU_269																	g__Cylindrium	2	0.00016131	128
346	OTU_1976																	g__Cosmospora	1	9.19972e-05	73
347	OTU_175																	g__Campylocarpon	1	0.000341524	271
348	OTU_525													f__Incertae sedis	42	0.00512664	4068	g__unidentified	3	0.00010838	86
349	OTU_731																	g__Stilbella	1	3.65469e-05	29
350	OTU_2127																	g__Stachybotrys	5	0.000126024	100
351	OTU_255																	g__Sarocladium	2	0.000182734	145
352	OTU_264																	g__Myrothecium	7	0.000308758	245
353	OTU_2015																	g__Ilyonectria	2	0.000297416	236
354	OTU_320																	g__Gliomastix	1	0.000128544	102
355	OTU_1474																	g__Calcarisporium	2	1.89035e-05	15
356	OTU_54																	g__Acremonium	19	0.00391933	3110
357	OTU_283													f__Hypocreaceae	16	0.00109389	868	g__unidentified	4	0.000389413	309
358	OTU_1703																	g__Trichoderma	3	0.000273471	217
359	OTU_1097																	g__Protocrea	1	3.52866e-05	28
360	OTU_852																	g__Hypomyces	1	3.52866e-05	21
361	OTU_301																	g__Hypocrea	5	0.000342784	272
362	OTU_1967																	g__Aphysiostroma	1	7.56142e-06	6
363	OTU_919																	g__Acrostalagmus	1	1.89035e-05	15
364	OTU_80													f__Cordycipitaceae	14	0.00487333	3867	g__unidentified	2	0.003816	3028
365	OTU_324																	g__Simplicillium	3	0.000562065	446
366	OTU_2126																	g__Lecanicillium	3	0.00016005	127
367	OTU_1119																	g__Cordyceps	3	6.9313e-05	55
368	OTU_515																	g__Beauveria	3	0.00026591	211
369	OTU_734													f__Clavicipitaceae	6	0.00016005	127	g__unidentified	2	4.53685e-05	36
370	OTU_2043																	g__Nomuraea	1	2.52047e-06	2
371	OTU_599																	g__Metarhizium	1	8.31756e-05	66
372	OTU_968																	g__Metacordyceps	1	1.89035e-05	15
373	OTU_1766																	g__Claviceps	1	1.00819e-05	8
374	OTU_244													f__Bionectriaceae	9	0.00647509	5138	g__unidentified	3	0.000209199	166
375	OTU_1263																	g__Stephanonectria	2	0.000596092	473
376	OTU_60																	g__Clonostachys	4	0.0056698	4499
377	OTU_1409									o__Diaporthales	27	0.00115816	919	f__Valsaceae	2	2.01638e-05	16	g__unidentified	1	1.13421e-05	9
378	OTU_1244																	g__Cytospora	1	8.82165e-06	7
379	OTU_1247													f__Togniniaceae	2	0.000594832	472	g__unidentified	1	1.26024e-05	10
380	OTU_137																	g__Phaeoacremonium	1	0.000582229	462
381	OTU_1451													f__Schizoparmaceae	1	1.13421e-05	9	g__Pilidiella	1	1.13421e-05	9
382	OTU_1295													f__Melanconidaceae	2	1.51228e-05	12	g__unidentified	1	8.82165e-06	7
383	OTU_1419																	g__Melanconiella	1	6.30118e-06	5
384	OTU_410													f__Incertae sedis	10	0.000289854	230	g__Valsaria	1	9.0737e-05	72
385	OTU_1081																	g__Sirococcus	1	1.51228e-05	12
386	OTU_1077																	g__Ophiognomonia	7	0.000167611	133
387	OTU_1134																	g__Mastigosporella	1	1.63831e-05	13
388	OTU_887													f__Gnomoniaceae	4	0.000115942	92	g__Plagiostoma	1	3.15059e-05	25
389	OTU_1199																	g__Discula	1	1.63831e-05	13
390	OTU_545																	g__Ambarignomonia	2	6.80528e-05	54
391	OTU_639													f__Diaporthaceae	6	0.000110901	88	g__unidentified	3	7.05732e-05	56
392	OTU_2168																	g__Diaporthe	3	4.03276e-05	32
393	OTU_398									o__Coniochaetales	7	0.000182734	145	f__unidentified	2	0.000127284	101	g__unidentified	2	0.000127284	101
394	OTU_912													f__Coniochaetaceae	5	5.54504e-05	44	g__unidentified	2	2.6465e-05	21
395	OTU_1156																	g__Lecythophora	2	2.39445e-05	19
396	OTU_1676																	g__Coniochaeta	1	5.04095e-06	4
397	OTU_1524									o__Chaetosphaeriales	1	6.30118e-06	5	f__Chaetosphaeriaceae	1	6.30118e-06	5	g__Chaetosphaeria	1	6.30118e-06	5
398	OTU_1426									o__Calosphaeriales	1	1.26024e-05	10	f__Calosphaeriaceae	1	1.26024e-05	10	g__Calosphaeria	1	1.26024e-05	10
399	OTU_1730					c__Saccharomycetes	22	0.00819784	6505	o__Saccharomycetales	22	0.00819784	6505	f__unidentified	3	2.39445e-05	19	g__unidentified	3	2.39445e-05	19
400	OTU_42													f__Trichomonascaceae	2	0.00304977	2420	g__Blastobotrys	2	0.00304977	2420
401	OTU_2041													f__Saccharomycodaceae	4	8.44358e-05	67	g__Hanseniaspora	1	6.30118e-06	5
402	OTU_583																	g__Zygosaccharomyces	1	5.54504e-05	44
403	OTU_1694																	g__Lachancea	2	2.26843e-05	18
404	OTU_958													f__Lipomycetaceae	1	2.1424e-05	17	g__Lipomyces	1	2.1424e-05	17
405	OTU_644													f__Incertae sedis	11	0.00497163	3945	g__Debaryomyces	1	3.65469e-05	29
406	OTU_1282																	g__Cyberlindnera	1	7.56142e-06	6
407	OTU_1996																	g__Candida	9	0.00492752	3910
408	OTU_747													f__Debaryomycetaceae	1	4.66287e-05	37	g__Meyerozyma	1	4.66287e-05	37
409	OTU_1433					c__Pezizomycetes	29	0.0880981	69906	o__unidentified	1	5.04095e-06	4	f__unidentified	1	5.04095e-06	4	g__unidentified	1	5.04095e-06	4
410	OTU_569									o__Pezizales	28	0.088093	69902	f__unidentified	4	0.000139886	111	g__unidentified	4	0.000139886	111
411	OTU_573													f__Sarcosomataceae	3	0.000141146	112	g__Plectania	3	0.000141146	112
412	OTU_2													f__Pyronemataceae	14	0.0872814	69258	g__unidentified	8	0.0870067	69040
413	OTU_323																	g__Trichaleurina	2	0.000147448	117
414	OTU_1200																	g__Scutellinia	2	3.78071e-05	30
415	OTU_976																	g__Pseudaleuria	1	2.1424e-05	17
416	OTU_538																	g__Aleuria	1	6.80528e-05	54
417	OTU_1869													f__Pezizaceae	2	6.30118e-06	5	g__unidentified	1	2.52047e-06	2
418	OTU_1912																	g__Peziza	1	3.78071e-06	3
419	OTU_1101													f__Incertae sedis	1	1.26024e-05	10	g__Picoa	1	1.26024e-05	10
420	OTU_1382													f__Ascobolaceae	4	0.000511656	406	g__Ascobolus	4	0.000511656	406
421	OTU_1904					c__Orbiliomycetes	5	0.000143667	114	o__unidentified	1	3.78071e-06	3	f__unidentified	1	3.78071e-06	3	g__unidentified	1	3.78071e-06	3
422	OTU_311									o__Orbiliales	4	0.000139886	111	f__unidentified	2	0.000123503	98	g__unidentified	2	0.000123503	98
423	OTU_2076													f__Orbiliaceae	2	1.63831e-05	13	g__Dactylellina	1	3.78071e-06	3
424	OTU_1078																	g__Dactylella	1	1.26024e-05	10
425	OTU_920					c__Leotiomycetes	47	0.00377063	2992	o__unidentified	3	3.15059e-05	25	f__unidentified	3	3.15059e-05	25	g__unidentified	3	3.15059e-05	25
426	OTU_121									o__Thelebolales	2	0.00058475	464	f__Thelebolaceae	2	0.00058475	464	g__unidentified	1	0.000575928	457
427	OTU_2050																	g__Antarctomyces	1	8.82165e-06	7
428	OTU_1589									o__Leotiales	2	9.19972e-05	73	f__Leotiaceae	1	7.56142e-06	6	g__Leotia	1	7.56142e-06	6
429	OTU_394													f__Bulgariaceae	1	8.44358e-05	67	g__Bulgaria	1	8.44358e-05	67
430	OTU_972									o__Incertae sedis	2	0.000709513	563	f__Incertae sedis	2	0.000709513	563	g__Meliniomyces	1	1.76433e-05	14
431	OTU_232																	g__Geomyces	1	0.00069187	549
432	OTU_617									o__Helotiales	32	0.00223818	1776	f__unidentified	15	0.000550723	437	g__unidentified	1	4.7889e-05	38
433	OTU_1951																	g__unidentified	14	0.000502834	399
434	OTU_1633													f__Sclerotiniaceae	1	8.82165e-06	7	g__Botryotinia	1	8.82165e-06	7
435	OTU_1079													f__Rutstroemiaceae	1	1.63831e-05	13	g__Lambertella	1	1.63831e-05	13
436	OTU_2093													f__Incertae sedis	5	0.00141399	1122	g__Trimmatostroma	1	2.52047e-06	2
437	OTU_1402																	g__Tetracladium	3	0.000902329	716
438	OTU_136																	g__Dactylaria	1	0.000509135	404
439	OTU_1769													f__Hyaloscyphaceae	5	6.55323e-05	52	g__Proliferodiscus	1	5.04095e-06	4
440	OTU_1307																	g__Lachnum	2	1.13421e-05	9
441	OTU_983																	g__Cistella	1	3.02457e-05	24
442	OTU_1429																	g__Albotricha	1	1.89035e-05	15
443	OTU_455													f__Helotiaceae	4	0.000165091	131	g__Varicosporium	1	8.06551e-05	67
444	OTU_420																	g__unidentified	3	8.06551e-05	64
445	OTU_1061													f__Dermateaceae	1	1.76433e-05	14	g__Mollisia	1	1.76433e-05	14
446	OTU_2001									o__Geoglossales	1	3.78071e-06	3	f__Geoglossaceae	1	3.78071e-06	3	g__Geoglossum	1	3.78071e-06	3
447	OTU_1932									o__Erysiphales	5	0.000110901	88	f__Erysiphaceae	5	0.000110901	88	g__unidentified	1	2.52047e-06	2
448	OTU_928																	g__Golovinomyces	1	2.52047e-05	20
449	OTU_499																	g__Erysiphe	3	8.31756e-05	66
450	OTU_873					c__Lecanoromycetes	13	0.00290232	2303	o__unidentified	1	2.26843e-05	18	f__unidentified	1	2.26843e-05	18	g__unidentified	1	2.26843e-05	18
451	OTU_2139									o__Teloschistales	4	0.00010838	86	f__Physciaceae	2	9.70382e-05	77	g__Rinodina	1	2.52047e-06	2
452	OTU_451																	g__Buellia	1	9.45177e-05	75
453	OTU_1768													f__Caliciaceae	2	1.13421e-05	9	g__Santessonia	1	3.78071e-06	3
454	OTU_1492																	g__Dirinaria	1	7.56142e-06	6
455	OTU_1590									o__Pertusariales	1	5.04095e-06	4	f__Megasporaceae	1	5.04095e-06	4	g__Aspicilia	1	5.04095e-06	4
456	OTU_1784									o__Ostropales	1	5.04095e-06	4	f__unidentified	1	5.04095e-06	4	g__unidentified	1	5.04095e-06	4
457	OTU_98									o__Lecanorales	5	0.00250787	1990	f__Stereocaulaceae	1	0.000763703	606	g__Lepraria	1	0.000763703	606
458	OTU_72													f__Parmeliaceae	1	0.00159924	1269	g__Hypotrachyna	1	0.00159924	1269
459	OTU_1124													f__Lecanoraceae	1	1.76433e-05	14	g__Lecidella	1	1.76433e-05	14
460	OTU_355													f__Cladoniaceae	1	0.00010586	84	g__Cladonia	1	0.00010586	84
461	OTU_1245													f__Byssolomataceae	1	2.1424e-05	17	g__Micarea	1	2.1424e-05	17
462	OTU_209									o__Acarosporales	1	0.000253307	201	f__Acarosporaceae	1	0.000253307	201	g__Sarcogyne	1	0.000253307	201
463	OTU_850					c__Incertae sedis	17	0.00251921	1999	o__Incertae sedis	17	0.00251921	1999	f__Incertae sedis	17	0.00251921	1999	g__Veronaea	1	3.15059e-05	25
464	OTU_267																	g__Vermispora	1	0.000181474	144
465	OTU_1457																	g__unidentified	1	7.56142e-06	6
466	OTU_173																	g__Torula	1	0.000282293	224
467	OTU_1012																	g__Subulispora	1	2.1424e-05	17
468	OTU_1598																	g__Staphylotrichum	1	5.04095e-06	4
469	OTU_132																	g__Remersonia	2	0.00063894	507
470	OTU_1493																	g__Radulidium	1	6.30118e-06	5
471	OTU_626																	g__Pulchromyces	1	0.00010712	85
472	OTU_1059																	g__Parapleurotheciopsis	1	1.38626e-05	11
473	OTU_1315																	g__Ochroconis	1	1.51228e-05	12
474	OTU_238																	g__Leptodiscella	1	0.000225582	179
475	OTU_88																	g__Knufia	1	0.000951478	755
476	OTU_1063																	g__Hansfordia	1	2.39445e-05	19
477	OTU_1842																	g__Dendroclathra	1	3.78071e-06	3
478	OTU_1814																	g__Chalara	1	3.78071e-06	3
479	OTU_694					c__Eurotiomycetes	138	0.235705	187032	o__Onygenales	38	0.0842153	66825	f__unidentified	6	0.0017303	1373	g__unidentified	6	0.0017303	1373
480	OTU_308													f__Onygenaceae	19	0.0708858	56248	g__unidentified	3	0.000149968	119
481	OTU_5																	g__Neogymnomyces	1	0.054727	43426
482	OTU_158																	g__Nannizziopsis	1	3.78071e-06	3
483	OTU_17																	g__Mallochia	3	0.0140592	11156
484	OTU_1131																	g__Chrysosporium	4	0.000346565	275
485	OTU_461																	g__Auxarthronopsis	1	0.000109641	87
486	OTU_113																	g__Auxarthron	6	0.0014896	1182
487	OTU_1888													f__Incertae sedis	1	2.52047e-06	2	g__Arthropsis	1	2.52047e-06	2
488	OTU_557													f__Gymnoascaceae	8	0.0114757	9106	g__unidentified	1	0.000223062	177
489	OTU_16																	g__Gymnoascus	6	0.0111241	8827
490	OTU_317																	g__Gymnascella	1	0.000128544	102
491	OTU_1043													f__Arthrodermataceae	2	2.52047e-05	20	g__Arthroderma	2	2.52047e-05	20
492	OTU_742													f__Ajellomycetaceae	2	9.5778e-05	76	g__Emmonsia	2	9.5778e-05	76
493	OTU_1924									o__Incertae sedis	1	2.52047e-06	2	f__Eremascaceae	1	2.52047e-06	2	g__Eremascus	1	2.52047e-06	2
494	OTU_169									o__Eurotiales	54	0.14916	118359	f__unidentified	11	0.00707119	5611	g__unidentified	11	0.00707119	5611
495	OTU_372													f__Trichocomaceae	42	0.14206	112725	g__unidentified	2	0.000138626	110
496	OTU_166																	g__Sagenomella	2	0.000433521	344
497	OTU_84																	g__Phialosimplex	2	0.000834276	662
498	OTU_607																	g__Penicillium	18	0.112075	88932
499	OTU_1304																	g__Paecilomyces	4	0.00037555	298
500	OTU_86																	g__Eupenicillium	1	0.000971642	771
501	OTU_2016																	g__Aspergillus	13	0.0272312	21608
502	OTU_784													f__Elaphomycetaceae	1	2.89854e-05	23	g__Elaphomyces	1	2.89854e-05	23
503	OTU_440									o__Chaetothyriales	43	0.00231757	1839	f__unidentified	7	0.000254568	202	g__unidentified	7	0.000254568	202
504	OTU_330													f__Incertae sedis	2	0.000210459	167	g__Strelitziana	2	0.000210459	167
505	OTU_184													f__Herpotrichiellaceae	25	0.00128922	1023	g__unidentified	5	0.000472589	375
506	OTU_1242																	g__Rhinocladiella	3	0.000262129	208
507	OTU_836																	g__Phialophora	2	6.80528e-05	54
508	OTU_1510																	g__Phaeomoniella	1	5.04095e-06	4
509	OTU_1963																	g__Fonsecaea	1	3.78071e-06	3
510	OTU_272																	g__Exophiala	7	0.000394454	313
511	OTU_1050																	g__Cladophialophora	4	5.04095e-05	40
512	OTU_896																	g__Capronia	2	3.27661e-05	26
513	OTU_1001													f__Chaetothyriaceae	9	0.000563326	447	g__unidentified	1	2.6465e-05	21
514	OTU_319																	g__Cyphellophora	7	0.000394454	313
515	OTU_318																	g__Ceramothyrium	1	0.000142407	113
516	OTU_1625									o__Arachnomycetales	2	8.82165e-06	7	f__Arachnomycetaceae	2	8.82165e-06	7	g__Arachnomyces	2	8.82165e-06	7
517	OTU_754					c__Dothideomycetes	161	0.0390245	30966	o__Venturiales	2	3.65469e-05	29	f__Venturiaceae	2	3.65469e-05	29	g__unidentified	2	3.65469e-05	29
518	OTU_1509									o__unidentified	13	0.00160554	1274	f__unidentified	13	0.00160554	1274	g__unidentified	13	0.00160554	1274
519	OTU_772									o__Pleosporales	99	0.0148859	11812	f__unidentified	43	0.00453559	3599	g__unidentified	43	0.00453559	3599
520	OTU_820													f__Tubeufiaceae	3	3.15059e-05	25	g__Tubeufia	2	2.89854e-05	23
521	OTU_2021																	g__Helicoma	1	2.52047e-06	2
522	OTU_274													f__Sporormiaceae	5	0.000298676	237	g__unidentified	4	0.000200378	159
523	OTU_513																	g__Preussia	1	9.82984e-05	78
524	OTU_30													f__Pleosporaceae	4	0.00450282	3573	g__unidentified	2	0.00446376	3542
525	OTU_1882																	g__Pleospora	1	8.82165e-06	7
526	OTU_978																	g__Bipolaris	1	3.02457e-05	24
527	OTU_110													f__Phaeosphaeriaceae	11	0.00117706	934	g__unidentified	7	0.000877124	696
528	OTU_854																	g__Stagonospora	2	5.04095e-05	40
529	OTU_469																	g__Ophiosphaerella	2	0.000249527	198
530	OTU_436													f__Montagnulaceae	4	0.000189035	150	g__unidentified	2	0.000102079	81
531	OTU_1196																	g__Paraphaeosphaeria	2	8.69563e-05	69
532	OTU_849													f__Massarinaceae	2	4.41083e-05	35	g__Massarina	1	2.26843e-05	18
533	OTU_856																	g__Helminthosporium	1	2.1424e-05	17
534	OTU_941													f__Lophiostomataceae	1	4.15878e-05	33	g__Lophiostoma	1	4.15878e-05	33
535	OTU_1672													f__Leptosphaeriaceae	7	0.00154127	1223	g__unidentified	2	1.00819e-05	8
536	OTU_239																	g__Leptosphaeria	4	0.00134971	1071
537	OTU_277																	g__Coniothyrium	1	0.000181474	144
538	OTU_1171													f__Incertae sedis	15	0.00247888	1967	g__Setomelanomma	1	1.38626e-05	11
539	OTU_1646																	g__Pyrenochaeta	2	1.00819e-05	8
540	OTU_735																	g__Phoma	7	0.00206301	1637
541	OTU_347																	g__Periconia	3	0.000197857	157
542	OTU_1039																	g__Cheirosporium	1	1.51228e-05	12
543	OTU_383																	g__Ascochyta	1	0.000178954	142
544	OTU_769													f__Didymosphaeriaceae	1	2.77252e-05	22	g__Roussoella	1	2.77252e-05	22
545	OTU_2100													f__Cucurbitariaceae	3	1.76433e-05	14	g__Pyrenochaetopsis	1	8.82165e-06	7
546	OTU_2063																	g__Curreya	1	3.78071e-06	3
547	OTU_1452																	g__Cucurbitaria	1	5.04095e-06	4
548	OTU_1044									o__Incertae sedis	12	0.00146818	1165	f__Pseudeurotiaceae	3	0.000970382	770	g__unidentified	1	1.38626e-05	11
549	OTU_1103																	g__Pseudeurotium	1	0.000122243	97
550	OTU_89																	g__Leuconeurospora	1	0.000834276	662
551	OTU_1491													f__Myxotrichaceae	3	0.000178954	142	g__Oidiodendron	2	0.00016131	128
552	OTU_923																	g__Malbranchea	1	1.76433e-05	14
553	OTU_1652													f__Micropeltidaceae	1	5.04095e-06	4	g__Houjia	1	5.04095e-06	4
554	OTU_250													f__Incertae sedis	2	0.00021298	169	g__Monodictys	1	0.000183994	146
555	OTU_800																	g__Leptospora	1	2.89854e-05	23
556	OTU_673													f__Eremomycetaceae	3	0.000100819	80	g__Arthrographis	3	0.000100819	80
557	OTU_431									o__Dothideales	3	0.00016005	127	f__Dothioraceae	3	0.00016005	127	g__Selenophoma	1	0.000132325	105
558	OTU_1042																	g__Aureobasidium	1	2.1424e-05	17
559	OTU_1781																	g__Endoconidioma	1	6.30118e-06	5
560	OTU_20									o__Capnodiales	27	0.020712	16435	f__unidentified	8	0.0190611	15125	g__unidentified	8	0.0190611	15125
561	OTU_1729													f__Teratosphaeriaceae	4	3.65469e-05	29	g__Teratosphaeria	2	7.56142e-06	6
562	OTU_1732																	g__Devriesia	1	3.78071e-06	3
563	OTU_810																	g__Catenulostroma	1	2.52047e-05	20
564	OTU_1554													f__Mycosphaerellaceae	11	0.000743539	590	g__Zasmidium	1	6.30118e-06	5
565	OTU_334																	g__Uwebraunia	1	0.000146187	116
566	OTU_553																	g__unidentified	3	6.9313e-05	55
567	OTU_280																	g__Septoria	1	0.00015753	125
568	OTU_1261																	g__Ramularia	1	8.82165e-06	7
569	OTU_696																	g__Ramichloridium	1	3.40264e-05	27
570	OTU_1908																	g__Pseudocercospora	2	0.000308758	245
571	OTU_1143																	g__Mycosphaerella	1	1.26024e-05	10
572	OTU_343													f__Davidiellaceae	4	0.000870823	691	g__Davidiella	1	0.00010838	86
573	OTU_195																	g__Cladosporium	3	0.000762443	605
574	OTU_457									o__Botryosphaeriales	5	0.000156269	124	f__Botryosphaeriaceae	4	0.000149968	119	g__Neofusicoccum	1	5.79709e-05	46
575	OTU_2074																	g__Lasiodiplodia	1	5.04095e-06	4
576	OTU_462																	g__Diplodia	1	6.67925e-05	53
577	OTU_778																	g__Botryosphaeria	1	2.01638e-05	16
578	OTU_1740													f__Aplosporellaceae	1	6.30118e-06	5	g__Aplosporella	1	6.30118e-06	5
579	OTU_744					c__Archaeorhizomycetes	2	4.41083e-05	35	o__Archaeorhizomycetales	2	4.41083e-05	35	f__Archaeorhizomycetaceae	2	4.41083e-05	35	g__Archaeorhizomyces	2	4.41083e-05	35
Tatal		7 known phylum	2179	1	793502	19 known Class				72 known Order				179 known Family				453 known Genera
